# Supplementary material for: MicroRNA-423-5p Mediates Cocaine-Induced Smooth Muscle Cell Contraction by Targeting Cacna2d2
Source: Int J Mol Sci. 2023 Apr 1;24(7):6584. doi: 10.3390/ijms24076584 (PMC10094933; doi:10.3390/ijms24076584)
Supplement: Supplementary file 1 [file ijms-24-06584-s001.zip]

Archive with 1 entries (1 files):
- ijms-2257262-supplementary.pdf
